# Supplementary material for: A Systematic Review of Advanced Drug Delivery Systems: Engineering Strategies, Barrier Penetration, and Clinical Progress (2016–April 2025)
Source: Pharmaceutics. 2025 Dec 22;18(1):11. doi: 10.3390/pharmaceutics18010011 (PMC12845006; doi:10.3390/pharmaceutics18010011)
Supplement: Supplementary file 1 [file pharmaceutics-18-00011-s001.zip]

Archive with 4 entries (4 files):
- Supplementary File S1 Systematic Review Protocol.pdf
- Supplementary File S2 Full Electronic Search Strategy.pdf
- Supplementary File S3 Data Extraction Table.xlsx
- Supplementary File S4 Promising drug delivery platforms in advanced clinical development.pdf
