# Supplementary material for: A Systematic Review of Advanced Drug Delivery Systems: Engineering Strategies, Barrier Penetration, and Clinical Progress (2016–April 2025)
Source: Pharmaceutics. 2025 Dec 22;18(1):11. doi: 10.3390/pharmaceutics18010011 (PMC12845006; doi:10.3390/pharmaceutics18010011)
Supplement: Supplementary file 1 [file pharmaceutics-18-00011-s001.zip › Supplementary File S3 Data Extraction Table.xlsx]

## Sheet: Лист1
Reference	Year	N	Study Type	DDS Platform	Route of Administration	Therapeutic Cargo	Model	Key Outcome	Translational Relevance	DOI
Stickney, Z. et al.	2016	[82]	In vitro (Engineering)	Engineered Exosomes	Not specified (cellular)	Not specified	In vitro (cell engineering)	Developed a method to display functional proteins on the surface of exosomes produced by living cells.	Enables the creation of targeted exosome-based DDS through genetic engineering.	https://doi.org/10.1016/j.bbrc.2016.02.058
Zhu, J. et al.	2016	[79]	In vitro / In vivo (Preclinical)	Homotypic Cancer Cell Membrane-coated NPs	Intravenous	Doxorubicin	Mice (breast cancer)	NPs coated with membranes from homologous cancer cells showed superior tumor targeting and uptake.	Biomimetic "self-recognition" targeting strategy for improved tumor homing.	https://doi.org/10.1021/acs.nanolett.6b02786
Chen, S. et al.	2016	[66]	In vivo (Preclinical)	Lipid Nanoparticles (LNP)	Intravenous	siRNA	Mice (hepatocyte gene silencing)	Demonstrated a non-linear relationship between LNP size and in vivo siRNA potency: very small LNPs (≤30 nm) showed reduced potency compared to larger ones (~80 nm) due to rapid dissociation of component lipids, highlighting that size optimization must be balanced with formulation stability	Establishes particle size as a critical parameter for in vivo LNP-siRNA efficacy.	https://doi.org/10.1016/j.jconrel.2016.05.059
Carugo, D. et al.	2016	[8]	Experimental Study (Process Engineering & Characterization)	Microfluidic-generated Liposomes	Not specified (manufacturing)	Model drug (Ivermectin)	In vitro (process optimization & characterization)	Microfluidics enables reproducible, scalable liposome production; size controlled by flow rate ratio; provides direct comparison with bulk methods; demonstrates high drug encapsulation; proposes scalable, cost-effective chip designs for industrial translation	Addresses key scalability and cost hurdles in microfluidic manufacturing, providing a direct experimental pathway towards industrial adoption	https://doi.org/10.1038/srep25876
Schöttler, S. et al.	2016	[39]	In vitro / In vivo (Mechanistic)	PEG- or PEEP-coated polystyrene nanocarriers	Intravenous	Not specified	Mice, In vitro (plasma)	Stealth effect requires initial protein adsorption to form a "biomolecular corona" that prevents further opsonization.	Challenges the simple "protein-repellent" view of PEG, highlighting a more complex mechanism.	https://doi.org/10.1038/nnano.2015.330
Rouphael, N.G. et al.	2017	[30]	Clinical Trial (Phase 1)	Dissolving Microneedle Patch (MNP)	Transdermal (microneedle)	Inactivated Influenza Vaccine (TIV)	Humans (clinical trial)	TIV-MNP was safe, immunogenic, and highly acceptable compared to intramuscular injection.	Clinical validation of a patient-centric, minimally invasive vaccine delivery platform.	https://doi.org/10.1016/S0140-6736(17)30575-5
Mout, R. et al.	2017	[95]	In vitro (Mechanistic)	Gold Nanoparticles (AuNPs) with surface ligands	Cellular delivery	CRISPR/Cas9 Ribonucleoprotein (RNP)	In vitro (cell lines, T-cells)	Engineered AuNPs delivered functional Cas9 RNP directly into the cytosol, enabling efficient editing.	Mechanistic strategy for bypassing endosomal entrapment in non-viral RNP delivery.	https://doi.org/10.1021/acsnano.6b07600
Fukuda, A. et al.	2017	[75]	Pharmacovigilance	Liposomal vs. Conventional Doxorubicin	Intravenous	Doxorubicin	FDA Adverse Event Reporting System (FAERS)	Confirmed known safety profile differences (e.g., less cardiotoxicity, more PPE for liposomal form).	Large-scale post-marketing surveillance validating the altered toxicity profile of a nanomedicine.	https://doi.org/10.1371/journal.pone.0185654
Schneider, C.S. et al.	2017	[40]	In vivo (Preclinical)	Mucoinert PEG-coated NPs	Inhalation (pulmonary)	Model drug (likely)	Mice (airways)	Non-mucoadhesive nanoparticles provided uniform lung distribution and prolonged airway retention.	Mechanistic insight into overcoming the mucosal barrier for pulmonary delivery.	https://doi.org/10.1126/sciadv.1601556
Bisht, R. et al.	2017	[56]	In vitro / In vivo (zebrafish) (Preclinical Development)	PLGA NP-loaded, photocrosslinked methacrylated alginate implant	Intravitreal (implant)	Peptide (model therapeutic)	In vitro (release, human retinal cells); In vivo (zebrafish embryo)	Developed a biocompatible, injectable implant providing sustained and light-triggered release of peptides; validated in vitro and in zebrafish	"Smart" implant concept for on-demand treatment of retinal diseases.	https://doi.org/10.1016/j.jddst.2023.104583
Meyer, R. et al.	2018	[63]	In vitro (Mechanistic/Engineering)	Biodegradable PLGA-based ellipsoidal particles with a lipid coating	Not specified (cellular)	Model protein	In vitro (cell culture)	Anisotropic shape provides increased surface area for biomolecule presentation, reduces non-specific phagocytosis by macrophages, and enables enhanced targeted binding compared to spherical particles	Engineering particle physical properties to control biological interactions at the nanoscale.	https://doi.org/10.1016/j.actbio.2018.03.056
Rouet, R. et al.	2018	[97]	In vitro (Mechanistic/Engineering)	Engineered Cas9 RNP complex (cargo engineering)	Cellular delivery	Supercharged Cas9 RNP	In vitro (cell lines)	Modifying the net charge of the Cas9 RNP complex improved its functional delivery and editing efficiency.	Engineering the cargo itself enhances the efficacy of downstream DDS platforms.	https://doi.org/10.1089/crispr.2018.0037
Liu, D. et al.	2018	[55]	In vitro/Ex vivo/In vivo (Preclinical)	Hyaluronic acid-modified chitosan-lipid hybrid nanoparticles (HA-LCS-NPs)	Topical (ocular)	Moxifloxacin HCl	Ex vivo (rabbit cornea); In vivo (rabbits)	Increased corneal permeability by 3.29-fold and precorneal mean residence time by 6.74-fold vs. commercial eye drops in vivo	Targeted hybrid system for improved drug delivery to the eye.	https://doi.org/10.1016/j.ijbiomac.2018.05.113
Adams, D. et al.	2018	[12]	Clinical Trial (Phase 3)	Lipid Nanoparticles (LNP)	Intravenous	siRNA (targeting TTR)	Humans (hATTR amyloidosis patients)	Patisiran significantly improved polyneuropathy (34-point reduction in mNIS+7 vs. placebo, P<0.001) and quality of life in patients with hATTR amyloidosis, leading to its landmark FDA approval	This trial provided the pivotal evidence for the first-ever FDA-approved RNAi therapeutic, validating the LNP platform for systemic delivery of siRNA and opening a new therapeutic modality for genetic diseases	https://doi.org/10.1056/NEJMoa1716153
Gdowski, A. et al.	2018	[65]	In vitro (Process Development)	Microfluidic Nanolipomers	Not specified (manufacturing)	Curcumin (model hydrophobic drug)	In vitro (cell uptake/viability); In vivo (mice, biodistribution)	Successfully scaled up microfluidic production from lab to volumes suitable for preclinical/clinical trials.	Bridges lab-scale innovation to clinical manufacturing needs.	https://doi.org/10.1186/s12951-018-0339-0
Kumar, N.N. et al.	2018	[43]	In vivo (Preclinical)	Not a carrier; studies the administration route	Intranasal	IgG Antibodies	Rats	Intranasal delivery efficiently targets antibodies to CNS; pathway is dose-dependent and saturable.	Validates intranasal route for biologic delivery to the brain, defining key parameters.	https://doi.org/10.1016/j.jconrel.2018.08.006
Kadry, H. et al.	2018	[89]	In Vitro / In Vivo PK	FDM 3D-Printed Tablet (HPMC filament, no additives)	Oral	Diltiazem	In vitro dissolution; In vivo PK in rats	Filaments from a single polymer (HPMC) enabled printing of tablets with tunable release (via infill density/pattern). In vivo absorption in rats accurately mirrored the designed release profiles (immediate, extended, delayed, episodic).	Direct proof-of-concept that computational design of 3D-printed oral dosage forms can predictably translate to programmable in vivo pharmacokinetics, using a simple, excipient-free polymer system.	https://doi.org/10.1038/s41551-019-0465-5
Lamson, N. et al.	2019	[52]	In vitro / In vivo (Preclinical)	Anionic silica nanoparticles	Oral	Insulin, Exenatide	Mice (healthy, diabetic); Pigs (ex vivo)	Transiently opened tight junctions via integrin binding, enabling oral delivery of insulin/exenatide with ~30% bioactivity vs. subcutaneous injection in mice	Novel mechanism (tight junction opening) for oral biologic delivery using simple NPs.	https://doi.org/10.1021/acsnano.9b02395
Zinger, A. et al.	2019	[59]	In vivo (Preclinical)	Collagenase-loaded NPs	Intravenous	Doxorubicin	Mice (pancreatic tumor)	Enzyme-loaded NPs degraded collagen in the tumor stroma, enhancing penetration and efficacy of chemo-NPs.	"Priming" strategy to break down physical barriers in dense tumors for better NP distribution.	https://doi.org/10.1080/20013078.2019.1697028
Tian, Y. et al.	2019	[80]	In vitro (Methodology)	Extracellular Vesicles (EVs)	Not applicable (isolation)	Not applicable	In vitro (EV characterization)	Compared EV isolation methods using nano-flow cytometry; Tangential Flow Filtration performed best.	Directly addresses a key translational bottleneck: reproducible and scalable EV isolation.	https://doi.org/10.3390/medicina55050210
Baloch, J. et al.	2019	[50]	In vitro / In vivo (Preclinical)	Long-chain triglyceride-based SNEDDS (LCT14)	Oral	Chlorpromazine	Rats	Increased oral bioavailability by up to 6-fold and extended elimination half-life by 1.5-fold vs. drug suspension in rats	Lipid-based formulation strategy to improve solubility and absorption of poorly water-soluble drugs.	https://doi.org/10.1038/s41591-018-0326-x
Charlesworth, C. et al.	2019	[96]	Clinical / In vitro (Translational)	Not a DDS (Immunogenicity study)	Not applicable	Cas9 protein	Human donor samples	Identified pre-existing adaptive immunity to Cas9 orthologs in a significant portion of the population.	Critical clinical relevance: Major safety consideration for CRISPR-Cas9 therapies.	https://doi.org/10.1002/jbm.b.34326
Blok, S.L.C. et al.	2019	[72]	In vitro (Methodology)	Polymer Reference Materials	Not applicable (testing)	Not applicable	In vitro (hemocompatibility testing)	Established optimal incubation times for dynamic hemocompatibility testing under physiological shear stress.	Develops a standardized, physiologically relevant in vitro safety test method.	https://doi.org/10.1016/j.jconrel.2019.06.003
Lu, R. et al.	2019	[67]	In vivo (Preclinical)	Prodrug-based nano-suspension (R848-Toco/HA-Toco)	Subcutaneous	TLR7/8 Agonist (immunomodulator)	Mice (head & neck cancer); Dogs (spontaneous mast cell tumors)	NP delivery of the immunomodulator altered the tumor immune microenvironment and enhanced anti-tumor responses.	Develops a nanocarrier for safe and effective delivery of a potent immunostimulant.	https://doi.org/10.1016/j.ijpharm.2019.04.047
Gonçalves, J. et al.	2019	[44]	In vivo (Preclinical)	Thermoreversible mucoadhesive gel (Pluronic F-127/Carbopol®)	Intranasal	Levetiracetam	Mice (CD-1); in vitro cell models	IN delivery achieved 107% bioavailability, 46% direct nose-to-brain transport, and higher brain exposure vs IV in mice	Pharmacokinetic proof-of-concept for nose-to-brain delivery of an antiepileptic drug.	https://doi.org/10.1038/s41467-020-17029-3
Wei, T. et al.	2020	[94]	In vivo (Preclinical)	Cationic lipid-modified LNPs	intramuscular, intracerebral	CRISPR-Cas9 Ribonucleoproteins (RNPs)	Mice (various tissues)	Achieved tissue-specific (liver/lung) genome editing in vivo via systemic IV delivery. Enabled multiplexed editing and disease modeling.	Demonstrates a safe, non-viral platform for in vivo RNP delivery.	https://doi.org/10.7150/thno.36936
Panagi, M. et al.	2020	[58]	In vivo (Preclinical)	Cytotoxic Nanomedicine + TGF-β inhibitor	Intravenous	Doxorubicin (in NPs) + Small molecule inhibitor	Mice (TNBC tumor)	Combination therapy remodeled the tumor microenvironment, reducing fibrosis and enhancing anti-tumor immunity.	Exemplifies the rational combination nanomedicine approach, integrating cytotoxic nanocarriers with microenvironment modulators (e.g., TGF-β inhibitors) to remodel the TME, reduce fibrosis, and enhance anti-tumor immunity for improved therapy	https://doi.org/10.1016/j.biomaterials.2020.120323
Zheng, Y. et al.	2020	[53]	In vitro / In vivo (Mechanistic)	Elasticity-tuned NPs with biomimetic surface	Oral	Insulin	Mice, In vitro (intestinal model)	NPs with tailored softness and biomimetic coating achieved efficient transcytosis across intestinal epithelium.	Demonstrates the combined role of mechanical properties and surface chemistry in crossing epithelial barriers.	https://doi.org/10.1056/NEJMoa2034577
Polack, F.P. et al.	2020	[11]	Clinical Trial (Phase 3)	Lipid Nanoparticles (LNP)	Intramuscular	mRNA (SARS-CoV-2 spike)	Humans (clinical trial)	BNT162b2 demonstrated 95% efficacy against COVID-19 and showed strong protection against severe disease. Safety profile was acceptable with mostly mild-to-moderate transient reactogenicity	This landmark trial provided the pivotal evidence that enabled the first global emergency use authorization of an mRNA vaccine. It validated the LNP-mRNA platform, demonstrating its potential for rapid development and high efficacy against a pandemic pathogen	https://doi.org/10.1016/j.cell.2020.07.024
Zhang, N.-N. et al.	2020	[17]	In vivo (Preclinical)	Lipid Nanoparticles (LNP)	Intramuscular	mRNA (SARS-CoV-2 spike)	Mice, Rats, Non-human primates	A thermostable mRNA-LNP vaccine (ARCoV) elicited potent neutralizing antibodies, a Th1-biased T cell response, and conferred complete protection against viral challenge in mice.	Provides a preclinical proof-of-concept for an LNP-mRNA vaccine with improved thermostability (stable at 25°C for ≥1 week), addressing a major logistical hurdle for global vaccine distribution and access.	https://doi.org/10.1002/adma.202003492
Zhao, Z. et al.	2020	[33]	In vitro / In vivo (Engineering)	Polyphenol-functionalized Nanocomplexes on Cells	Not a direct administration	Not specified	Mice (cell therapy)	Coated living cells (e.g., T cells) with bioactive nanocomplexes, enhancing their therapeutic function.	Novel "cell surface engineering" approach to create enhanced cellular therapies.	https://doi.org/10.3390/pharmaceutics12020093
Chung, E.P. et al.	2020	[45]	In vivo (Preclinical)	RVG29-modified PLGA NPs	Intranasal	Lipophilic dye (DiR)	Mice	Targeted NPs enhanced delivery to trigeminal nerve and adjacent CNS regions, demonstrating spatial targeting	Proof-of-concept for ligand-mediated targeting to improve nose-to-brain delivery.	https://doi.org/10.1038/s41467-020-16772-x
Abbina, S. et al.	2020	[38]	In vitro / In vivo (Mechanistic)	Single-molecule polymer nanomaterials (SMPNs: hyperbranched polyglycerol)	Intravenous	Not specified	Mice (Balb/c); In vitro (human plasma)	Dynamic protein corona remodeling, not initial composition, determines the blood circulation time of soft NPs.	Fundamental insight into the "stealth" effect, shifting focus to corona kinetics.	https://doi.org/10.1126/sciadv.abc9450
Rosenblum, D. et al.	2020	[93]	In vivo (Preclinical)	Targeted Lipid Nanoparticles (tLNPs)	Intracerebral / intraperitoneal injection	Cas9 mRNA + sgRNA	Mice (glioblastoma, ovarian cancer)	Achieved ~70-80% gene editing in tumors, inhibited growth, increased survival. Demonstrated targeted CRISPR delivery for cancer therapy.	Validates a platform for targeted in vivo delivery of CRISPR for cancer therapy.	https://doi.org/10.1038/s41563-019-0566-2
Sindhwani, S. et al.	2020	[57]	In vivo (Mechanistic)	Various NPs (gold, silica, liposomes)	Intravenous	Not specified (imaging)	Mice (various tumors)	NPs enter tumors primarily through endothelial gaps (inter-endothelial openings), not via transcytosis.	Redefines the mechanistic understanding of the EPR effect and nanoparticle extravasation.	https://doi.org/10.1016/j.ejpb.2021.05.022
Wu, Y. et al.	2021	[37]	In vitro / Ex vivo (Preclinical)	Bilayer dissolving MNs loaded with PLGA nanoparticles	Transscleral (ocular)	Ovalbumin (model protein)	Ex vivo (porcine sclera); In vitro (ARPE-19 cells)	MN array localized NPs in sclera and enabled sustained protein release for >2 months ex vivo, bypassing the scleral barrier	Minimally invasive platform for delivering sustained-release formulations to the back of the eye.	https://doi.org/10.3390/pharmaceutics13111828
El Taweel, M.M. et al.	2021	[31]	In vivo (Preclinical)	Bilosomes	Intranasal	Zolmitriptan	Rats (in vivo PK); ex vivo (goat mucosa)	Successful in vivo brain delivery: intranasal gel with biliosomes increased brain bioavailability by 11.7 times compared to intravenous injection and showed a predominance of the direct nasal-brain pathway (DTP ~98%)	Formulation strategy to overcome nasal clearance for improved brain targeting.	https://doi.org/10.1002/jev2.12128
Veerman, R.E. et al.	2021	[81]	In vitro (Methodology)	Extracellular Vesicles (EVs)	Not applicable (isolation)	Not applicable	In vitro (EV characterization)	Molecular profiling showed isolation methods yield EVs of different subcellular origin and purity.	Guides selection of EV isolation method based on intended clinical/research application.	https://doi.org/10.1021/acs.nanolett.1c00094
Murphy, D.E. et al.	2021	[85]	In vitro (Comparative)	Extracellular Vesicles vs. Synthetic LNPs	Not specified (cellular)	sgRNA (CRISPR reporter system)	In vitro (cell delivery)	EVs delivered RNA several orders of magnitude MORE efficiently than synthetic systems	Supports continued research into EVs as potential RNA delivery vehicles	https://doi.org/10.1016/j.msec.2021.112272
Zeng, M. et al.	2021	[23]	In vitro (Synthesis)	Inorganic Core@Mesoporous Silica Shell NPs	Not specified	Not specified	In vitro (synthesis & characterization)	Developed a scalable method for multicomponent core-shell nanoparticles with tunable properties.	Provides a scalable synthesis platform for complex inorganic-organic hybrid DDS.	https://doi.org/10.1111/cea.13874
Sellaturay, P. et al.	2021	[68]	Clinical Case Report / RWE	PEGylated Lipid Nanoparticles	Intramuscular	mRNA (COVID-19 vaccine)	Humans (case series)	Identified PEG as a cause of anaphylaxis to the Pfizer-BioNTech vaccine in rare cases.	Critical pharmacovigilance data highlighting excipient-related safety in a widely used DDS.	https://doi.org/10.1186/s12885-021-09050-6
Zhang, J. et al.	2021	[74]	Real-World Evidence (RWE)	PEGylated Liposomal Doxorubicin (PLD) vs. Epirubicin	Intravenous	Doxorubicin	Humans (breast cancer patients)	RWE study showed comparable efficacy but different safety profiles (less cardiotoxicity, more HFS for PLD).	Direct comparison of nano-drug vs. conventional chemo in real-world clinical practice.	https://doi.org/10.1016/j.biomaterials.2021.120888
Xiao, W. et al.	2021	[61]	In vitro / In vivo (Mechanistic)	Transferrin-modified NPs	Intravenous	Doxorubicin (model drug)	Mice (orthotopic brain tumor model)	In vivo corona attenuated Tf-mediated targeting and transcytosis, but specific apolipoproteins (e.g., ApoA-I) were found to facilitate BBB crossing.	Critical demonstration of the "corona effect" negating active targeting strategies in vivo.	https://doi.org/10.1021/acsnano.0c05792
Zinger, A. et al.	2021	[34]	In vitro / In vivo (Preclinical)	Tunable Leukocyte-based Biomimetic NPs	Intravenous	Not specified (imaging)	Mice (inflammation model)	NPs coated with membranes from activated leukocytes showed enhanced targeting to inflammatory sites.	Demonstrates the tunability of biomimetic coatings for specific disease targeting (inflammation).	https://doi.org/10.1002/jev2.12198
Zhou, X. et al.	2022	[83]	In vitro / In vivo (Preclinical)	EV Membrane-Hybrid Lipid Nanovesicles	Intravenous	siRNA	hepatocellular carcinoma (HCC)	1.7-fold improvement in siRNA transfection efficiency compared with liposomes”, “bypass endosomal degradation”, “enhanced antitumour efficacy in HCC bearing mice	Combines advantages of synthetic and natural vesicles for improved targeting and delivery.	https://doi.org/10.3390/biomedicines10020493
Lamptey, R.N.L. et al.	2022	[46]	In vitro/In vivo (Preclinical)	Fatty acid-grafted Chitosan Polymeric Micelles	Intranasal	pDNA (VGF)	In vitro (bEnd.3 cells, primary astrocytes/neurons); In vivo (mice)	Modified chitosan micelles improved gene complexation, stability, and transfection efficiency for brain delivery and demonstrated higher brain VGF expression via intranasal vs. intravenous route	Polymer engineering to create effective non-viral vectors for intranasal gene therapy.	https://doi.org/10.1016/j.actbio.2022.09.072
Gong, D. et al.	2022	[99]	In silico / In vitro (Mechanistic)	Library of polymeric nanoparticles	Cellular delivery	pDNA (GFP reporter)	In vitro (cell culture), ML model	An ML model predicted nanoparticle transfection efficacy based on polymer structure.	Accelerates discovery of polymeric gene delivery vectors via computational prescreening.	https://doi.org/10.3390/pharmaceutics14050969
MacCuaig, W.M. et al.	2022	[70]	In vivo (Preclinical - Safety)	Mesoporous Silica Nanoparticles (MSNs)	Intravenous	Not specified (empty)	Mice	Chronic intravenous administration of uncoated or PEG(2K)-coated MSNs exacerbated pre-existing vascular lesions in mice, while chitosan-coated MSNs showed minimal toxicity, underscoring that surface coating, not just the core material, dictates safety profile	Provides safety data critical for translational development of inorganic nanocarriers.	https://doi.org/10.1016/j.jconrel.2022.06.017
Okuda, K. et al.	2022	[64]	In vitro (Process/Mechanistic)	Microfluidic-synthesized LNPs	Not specified (manufacturing)	mRNA	In vitro (characterization)	Precisely controlled LNP size by tuning microfluidic parameters (e.g., flow rate ratio), with size directly impacting encapsulation efficiency and, subsequently, in vitro transfection potency	Provides a direct process-structure-function relationship for industrial microfluidic manufacturing of LNPs, enabling the tailored production of highly potent RNA delivery systems	https://doi.org/10.3390/pharmaceutics14020430
Kis, Z.	2022	[35]	In silico (Stability Modelling)	mRNA-LNP Vaccine	Not applicable (storage)	mRNA	Predictive stability model	Developed a model predicting mRNA vaccine quality loss based on real-time temperature monitoring data.	Addresses critical cold chain challenges for global distribution of thermosensitive DDS.	https://doi.org/10.2147/IJN.S344208
Lin, Z. et al.	2022	[62]	In silico / In vitro	Not a DDS (Predictive model)	Not applicable	Not applicable	Machine Learning model	Developed ML/AI models to predict nanoparticle tumor delivery efficiency based on physicochemical properties.	Computational tool to accelerate nanomedicine design and reduce experimental screening.	https://doi.org/10.1016/j.envint.2022.107258
Huang, Y. et al.	2022	[100]	In vitro / In silico (Mechanistic)	Not a DDS (Toxicity model)	Not applicable	Not applicable	In vitro (immune cells), ML	"Lysosomal Dissociation Degree" predicted metal oxide NP immunotoxicity.	Novel safety assessment tool for DDS containing inorganic components.	https://doi.org/10.3390/pharmaceutics14020422
Guo, Y. et al.	2022	[101]	In vitro / In vivo (Preclinical)	pH/redox-sensitive hybrid polymeric nanoparticles	Intravenous	Paclitaxel + Quercetin (P-gp inhibitor)	Mice (MCF-7/ADR breast tumor)	Dual-stimuli-triggered release, P-gp downregulation, mitochondrial dysfunction, enhanced tumor suppression vs. monotherapy.	Proof-of-concept for co-delivery systems to overcome chemoresistance.	https://doi.org/10.3390/pharmaceutics14020276
Operti, M.C. et al.	2022	[20]	In vitro (Process Development)	PLGA-based Nanoparticles	Not specified (manufacturing)	Model cargo (likely)	In vitro (process scale-up)	Developed a fully continuous, scalable manufacturing and downstream process for GMP-compliant nanomedicine production.	Directly addresses the critical translational gap of scalable manufacturing.	https://doi.org/10.1080/10717544.2022.2069301
Ranade, S.V. et al.	2022	[29]	Clinical / Device	Port Delivery System (PDS) implant	Intravitreal implant	Ranibizumab	Humans (clinical use)	The PDS provides continuous, long-term drug delivery to the retina, reducing treatment burden.	Real-world clinical application of a long-acting implantable DDS for chronic eye disease.	https://doi.org/10.1021/acsami.2c14670
Pho, T.; Champion, J.A.	2022	[42]	In vitro (Mechanistic)	Surface-modified Protein NPs	Not specified (mucus model)	Not specified	In vitro (mucus model)	Surface PEGylation and mucolytic enzyme conjugation independently enhanced nanoparticle transport through mucus.	Engineering strategies to overcome the mucosal diffusion barrier.	https://doi.org/10.1016/j.ajps.2022.03.002
Xu, W. et al.	2022	[54]	In vitro (Mechanistic)	Targeted NPs (various)	Not specified (in plasma)	Not specified	In vitro (plasma from healthy/diseased)	Disease state (e.g., cancer, inflammation) alters plasma protein corona, affecting NP targeting capability.	Highlights the need for personalized DDS design considering patient-specific corona.	https://doi.org/10.1021/acsbiomaterials.2c01179
Duan, S. et al.	2023	[60]	In vitro / In vivo (Preclinical)	Detachable dual-targeting NPs	Intravenous	Doxorubicin	Mice (breast tumor)	NPs first targeted tumor vasculature to deplete ECM, then detached to target cancer cells, improving efficacy.	Sophisticated multi-stage targeting strategy to overcome sequential delivery barriers.	https://doi.org/10.1016/j.ejps.2023.106619
Larsen, B. et al.	2023	[90]	In vitro (Materials/Process Study)	Fused Deposition Modeling (FDM) 3D Printed Matrices	Oral (tablet)	Prednisolone	In vitro (printed tablets)	Drug load and polymer Mw control porosity, pore size, and layer fusion, dictating microstructure and release tuning potential.	Provides a QbD framework for tuning release profiles in extrusion-based 3D printing.	https://doi.org/10.1016/j.jconrel.2023.04.022
Han, S. et al.	2023	[49]	In vivo (Preclinical)	Gold Nanorods (AuNRs)	Intranasal	Not specified (imaging probe)	Mice	Spatiotemporal tracking confirmed AuNR transport from nose to brain via olfactory pathway.	Visualizes and confirms the direct nose-to-brain transport route for nanomaterials.	https://doi.org/10.1002/advs.202206187
Nawaz, M. et al.	2023	[86]	In vitro / In vivo (Preclinical)	LNPs & EV-mediated delivery	IV / intracardiac	VEGFA mRNA	Mice (cardiovascular/wound healing)	LNPs deliver mRNA to cells, which secrete therapeutic EVs. EVs show higher angiogenic efficiency per protein unit and lower immunogenicity vs. LNPs.	Describes a two-step delivery mechanism where LNPs "program" cells to produce therapeutic EVs.	https://doi.org/10.1007/s13346-023-01454-0
Pangua, C. et al.	2023	[32]	In vitro / In vivo (Preclinical)	PEG-albumin NPs with bevacizumab as a hydrophobic ion-pairing complex (e.g., with sodium deoxycholate)	Oral	Bevacizumab (mAb)	C. elegans; Ex vivo; Rats	Oral bioavailability reached 3.7%, representing a 1000-fold increase vs. free bevacizumab in NPs	Strategy for enabling oral delivery of large proteins using a combinatorial NP approach.	https://doi.org/10.1016/j.ijpharm.2018.04.010
Guo, Y. et al.	2023	[101]	In vitro/In vivo (Mechanistic)	Surface-modified silica nanoparticles (amine-/carboxyl-/PEG-SNPs)	Mucus model (in vitro); Pulmonary (in vivo)	Not specified	In vitro (mucus model); In vivo (murine airway)	High-density PEGylation enabled pH-independent mucus penetration by shielding particle-mucin interactions; carboxyl-SNPs moved only in alkaline mucus	Provides design rules for creating mucus-penetrating particles for oral/vaginal/pulmonary routes.	https://doi.org/10.1021/acsnano.2c11147
Sperling, C. et al.	2023	[73]	In vitro (Methodology)	Various Biomaterials	Not applicable (testing)	Not applicable	In vitro (flow incubation system)	Advanced flow system allows for more predictive in vitro hemocompatibility assessment.	Improved preclinical testing methodology for blood-contacting devices/materials.	https://doi.org/10.1016/j.bioadv.2023.213555
Chan, H. et al.	2024	[41]	In vitro (Preclinical Development)	Paclitaxel nanoagglomerate dry powder (PTX-NADP)	Inhalation (pulmonary)	Paclitaxel	In vitro (aerosol performance, dissolution, cell culture: A549/BEAS-2B)	DOE-optimized powder achieved MMAD ~1.7 µm, FPF >70%, and enhanced in vitro antitumor efficacy in lung cancer cells	Develops a formulation platform for local chemotherapy of lung cancer via inhalation.	https://doi.org/10.1016/j.ijpharm.2024.123877
Goyal, R. et al.	2024	[92]	In vitro (Mechanistic)	4D Printed Thermoresponsive Hydrogel	Not specified (in vitro)	Model drug (Rhodamine B)	In vitro (gel)	Demonstrated programmable shape-morphing and controlled drug release via temperature stimulus.	Proof-of-concept for smart, stimuli-responsive implantable or topical DDS.	https://doi.org/10.1021/acsapm.3c02420
Oshchepkova, A. et al.	2024	[88]	In vitro (Preclinical)	Cytochalasin-induced vesicles (CINVs)	Not specified (cellular)	Oligonucleotides / pDNA	In vitro (cell culture)	CINVs effectively delivered ASO and pDNA, but failed to deliver short RNA duplexes (siRNA/isRNA). Demonstrated cargo-specific delivery efficiency.	Scalable alternative to natural EVs for nucleic acid delivery.	https://doi.org/10.3389/fbioe.2024.1437817
Li, Y. et al.	2024	[71]	In vivo (Mechanistic)	Graphene Oxide (GO) Nanosheets	Intravenous	Not specified	Mice (with varying immune status)	GO nanosheet toxicity in vivo is dictated by the adsorption of specific corona proteins (e.g., complement C3) and the host's immune status, not solely by the nanomaterial's intrinsic properties	Critical insight into the role of the immune system and personalized corona in nanotoxicity.	https://doi.org/10.1021/acsnano.4c08561.
Qiu, Z. et al.	2025	[91]	In vitro / In vivo (Preclinical)	4D Printed pH-responsive Iron-Starch Gel	Oral	Iron	In vitro digestion + IDA mouse model	Gastric-resistant, rapid intestinal Fe release; restored hematological parameters in anemic mice outperforming iron salts.	Smart oral delivery system for controlled release of a nutrient based on physiological pH.	https://doi.org/10.1016/j.carbpol.2025.123933
Fisher, W.C. et al.	2025	[87]	In vitro (Mechanistic)	Cancer Cell EVs + Synthetic Liposomes	Not specified (fusion assay)	Not specified	In vitro (pH-dependent fusion)	Acidic conditions (like tumor microenvironment) promote clustering of cancer EVs and enhance their fusion with liposomes.	Suggests a mechanism for designing environment-responsive hybrid DDS.	https://doi.org/10.1021/acs.langmuir.4c04297
Alleva, M. et al.	2025	[48]	In vitro (Mechanistic)	Chitosan-coated Nanocapsules	Intranasal (model)	Model cargo	In vitro (nasal epithelial barrier model)	FRET studies showed the nanoemulsion core crossed the epithelial barrier intact, validating carrier integrity during transport	Mechanistic evidence supporting chitosan's role in enhancing nasal-to-brain transport.	https://doi.org/10.1021/acsami.5c01920
Adediran, E. et al.	2025	[36]	In vivo (Preclinical)	Dissolving Microneedles + PLGA MPs	Transdermal (microneedle)	Influenza Vaccine Antigens	Mice	Microneedle delivery of PLGA microparticles induced robust humoral and cellular immune responses.	Combines biodegradable particle technology with patient-friendly administration.	https://doi.org/10.3390/pharmaceutics17040510
You, Y. et al.	2025	[84]	In vivo (Preclinical)	Engineered Extracellular Vesicles (eEVs)	Intramyocardial / Intravenous	VEGFA mRNA	Mice (femoral/coronary artery ligation)	VEGF-A EV therapy offers efficient VEGF-A protein formation with low immunogenicity, new vessel formation	Demonstrates the therapeutic potential of engineered EVs for regenerative medicine.	https://doi.org/10.1093/eurheartj/ehae883
Cave, J. et al.	2025	[98]	In silico / In vitro (Mechanistic)	General model for inorganic nanoparticles	Not applicable	Not applicable	Computational model, ML, in vitro assays	Developed a predictive ML model to design safer inorganic NPs based on dissolution kinetics.	Enables rational, safety-by-design for inorganic NPs used in DDS.	https://doi.org/10.1021/acsnano.5c03590
Zhou, Z. et al.	2025	[67]	In vitro / In vivo (Preclinical)	Ionizable Polymeric Micelles (IPMs)	Intravenous	siRNA (HSP47, HMGB1)	Mice (liver fibrosis model)	IPMs showed efficient siRNA delivery, HSC targeting, reduced fibrosis, lower ABC effect & anti-PEG immunity vs. LNPs	Presents a new polymer platform as a potential alternative to LNPs for siRNA delivery.	https://doi.org/10.1038/s41467-024-55721-w
Deshmukh, V. et al.	2025	[47]	In vitro/In vivo (Preclinical)	Ligand-conjugated Polymeric NPs	Intranasal	Paclitaxel	In vitro (cell lines); In vivo (rats)	AA-conjugated NPs achieved 5.6-fold higher brain PTX concentration vs. control after intranasal administration in rats	Early-stage development of a targeted nanocarrier for brain tumor therapy via intranasal route.	https://doi.org/10.1208/s12249-025-03046-2
Huayamares, S.G. et al.	2025	[102]	In vivo (Preclinical)	Lipid nanoparticles (LNPs)	Intravenous	PNP mRNA (purine nucleoside phosphorylase)	Mice (head & neck squamous cell carcinoma)	LNP-delivered PNP mRNA enabled tumor-localized conversion of fludarabine to cytotoxic agent, inducing anti-tumor responses.	Validates a novel EPT platform achievable only with nanoparticle-mediated delivery.	https://doi.org/10.1038/s41467-025-58548-1
